# Supplementary material for: Design, Optimization, and Realization of a Magnetic Multi-Layer Quasi-Zero-Stiffness Isolation Platform Supporting Different Loads
Source: Materials (Basel). 2025 Apr 6;18(7):1676. doi: 10.3390/ma18071676 (PMC11990367; doi:10.3390/ma18071676)
Supplement: Supplementary file 1 [file materials-18-01676-s001.zip]

Archive with 2 entries (2 files):
- Video S1 Media Extension I.mp4
- Video S2 Media Extension II.mp4
